# Supplementary material for: Heterogeneity in the expression and subcellular localization of POLYOL/MONOSACCHARIDE TRANSPORTER genes in Lotus japonicus
Source: PLoS One. 2017 Sep 20;12(9):e0185269. doi: 10.1371/journal.pone.0185269 (PMC5607196; doi:10.1371/journal.pone.0185269)
Supplement: S1 Table — (XLSX) [file pone.0185269.s002.xlsx]

## Sheet: Sheet1
S1 Table. Primers used in our study
	Genes	Forward primer (from 5'- to 3')	Reverse primer(from 5'- to 3')
Primers used for qRT-PCR	LjPLT1	CAGCAGCTCATAAATCTCTTGAGG	GCACGTCTGATAATTTGAGGTCTC
	LjPLT2	CATGTCTCATATCAAAGCAATCCCAA	TTCTTCCAATCCAATCAGAGGTTTTG
	LjPLT3	CGTCACTATTATATCTGCCATATTCGG	CAATAAGAGGATTACGGCGGATAGA
	LjPLT4	CCTGTATGCCTGTGTCTCTGTGAT	TAGGATGGAGAGTAGCCCGTTAGA
	LjPLT5	TTACTTCTTCCTACCTGAAACCAAGG	CTTCTAAGGCTTTACACCAAGTTCAG
	LjPLT6	CCGAGGTTTTCATAAATGGAGGGATA	GTCTGAGGTTTTGTTGAGGACTTTT
	LjPLT7	CACTAAGAAAATCCCTTCCCCTCTTA	CCACTCATCACACCAATATCATAACC
	LjPLT8	CAACTCCTCTATTAACTCCTCGTGC	CCACTCATTACACCTACATCATAGCC
	LjPLT9	CTTGGGTGTTCTTCTACATTTTCCTC	CACACTAGCATTATATCTTGTCTCCG
	LjPLT10	CTTGGGTGTTCTTCTACTTTTGCC	AGTCATCTTGGGTCAGTTCATCTC
	LjPLT11	GGAGCAGGGTGGTAATGAAGACAAGG	GCTCCACTCATGACACCAGTATCA
	LjPLT12	GGGAATCCTTCTCGGTTACATATCA	CTTCTTCAATCCTATTCTGCACCAC
	LjPLT13	AAACGGGAATGGGGAAATGGGGTT	AGTACTGCTCCGCTCATCACTCCT
	LjPLT14	AGTGGTGATTTTGGGGATAGTCATAA	TCCATATAGAGCAAAGATAACGGAGG
	LjATP	CAATGTCGCCAAGGCCCATGGTG	AACACCACTCTCGATCATTTCTCTG
	LjUBC	ATGTGCATTTTAAGACAGGG	GAACGTAGAAGATTGCCTGAA
Primers used for gene cloning and subcellular localization analysis	LjPLT1	CTGTACAAGGGAGGTGGTACCATGGCAGAGGGAAGAGGAA	ATCTGCAAGGTCACCGGATCCCTAATTGGCTAACTGAATCCCG
	LjPLT2	CTGTACAAGGGAGGTGGTACCATGGAACAGAACATGGACCA	ATCTGCAAGGTCACCGGATCCTCAATGTGCCTCGTCTTCAAACA
	LjPLT3	CTGTACAAGGGAGGTGGTACCATGTCCATGAAAAATGAAAC	ATCTGCAAGGTCACCGGATCCCTATCCATTGTTAACTTGGG
	LjPLT4	CTGTACAAGGGAGGTGGTACCATGGCTGCCTCCATTCTCTC	ATCTGCAAGGTCACCGGATCCCTAGGCTTCACTAGTTTGCA
	LjPLT5	CTGTACAAGGGAGGTGGTACCATGATTTCAGATACGGGTG	ATCTGCAAGGTCACCGGATCCCTATGCATTCTGTCTCAGATCA
	LjPLT6	CTGTACAAGGGAGGTGGTACCATGACTGAAGGCAAGGTAG	ATCTGCAAGGTCACCGGATCCCTAAGTTTGGACATTAGTCC
	LjPLT7	CTGTACAAGGGAGGTGGTACCATGGCTGAGGGTGAAGCAGCA	ATCTGCAAGGTCACCGGATCCCTATTTGTTGTCAGCATTTGTAC
	LjPLT8	CTGTACAAGGGAGGTGGTACCATGGAGTTCCAAGAACATG	ATCTGCAAGGTCACCGGATCCTTAATTTGTCAAAACAGTTTTAT
