# Supplementary material for: Heterogeneity in the expression and subcellular localization of POLYOL/MONOSACCHARIDE TRANSPORTER genes in Lotus japonicus
Source: PLoS One. 2017 Sep 20;12(9):e0185269. doi: 10.1371/journal.pone.0185269 (PMC5607196; doi:10.1371/journal.pone.0185269)
Supplement: S3 Table — (XLSX) [file pone.0185269.s004.xlsx]

## Sheet: Sheet1
S3 Table. Gene ID and accession numbers for the PLT genes analyzed
																																species	Name
Clade		Lotus japonicus (genome assembly build 3.0, http://www.kazusa.or.jp/lotus/)		Phaseolus vulgaris (https://phytozome.jgi.doe.gov/pz/portal.html#)	Glycine max (https://phytozome.jgi.doe.gov/pz/portal.html#)	Arabidopsis thaliana (http://www.arabidopsis.org/)		Rice (https://phytozome.jgi.doe.gov/pz/portal.html#)	Sorghum bicolor (https://phytozome.jgi.doe.gov/pz/portal.html#)	Solanum lycopersicum (https://phytozome.jgi.doe.gov/pz/portal.html#)		Vitis vinifera (https://www.ncbi.nlm.nih.gov/)		Jatropha curcas (https://www.ncbi.nlm.nih.gov/)		Apium graveolens (https://www.ncbi.nlm.nih.gov/)		Malus domestica (https://www.ncbi.nlm.nih.gov/)		Olea europaea (https://www.ncbi.nlm.nih.gov/)		Plantago major (https://www.ncbi.nlm.nih.gov/)		Prunus cerasus (https://www.ncbi.nlm.nih.gov/)		Hevea brasiliensis (https://www.ncbi.nlm.nih.gov/)		Populus trichocarpa (https://www.ncbi.nlm.nih.gov/)		Saccharomyces cerevisiae (https://www.ncbi.nlm.nih.gov/)		Debaryomyces hansenii (https://www.ncbi.nlm.nih.gov/)
I	a	LjPLT7	Lj3g3v3386830.4	Phvul.011G038700.1	Glyma.12G037000.1	AtPLT1/PMT1	AT2G16120.1	LOC_Os01g73590.1	Sobic.001G323600.1	SlPMT4	Solyc01g109460.2.1	VvPMT5	HQ323289	JcPLT3	JCGZ-10069	AgMAT1	AAG43998.1	MdSOT1	AAO88964.1	OeMaT1	AAY88181.2	PmPLT1	CAD58709.1	PcSOT1	AAO39267.1	HbPLT1	AM924132	PtrPLT1	XM_002313773
	b	LjPLT1	Lj1g3v3404510.1	Phvul.009G008900.1	Glyma.04G014000.1	AtPLT2/PMT2	AT2G16130.1	LOC_Os07g39350.1	Sobic.002G353900.1					JcPLT4	JCGZ-10070	AgMAT2	AAL85876.2	MdSOT2	AAO88965.1			PmPLT2	CAD58710	PcSOT2	AAM44082.1	HbPLT2	AM924133	PtrPLT2	XM_002305383
	c	LjPLT6	Lj3g3v3338420.1	Phvul.011G046600.1	Glyma.11G119500.1	ATPLT5	AT3G18830.1	LOC_Os07g39360.1	Sobic.002G354000.1							AgMAT3	ABX71752.1	MdSOT3	BAD42343.1
				Phvul.011G046700.1	Glyma.12G044700.1			LOC_Os03g10090.1	Sobic.002G354100.2									MdSOT4	BAD42344.1
				Phvul.011G046800.1				LOC_Os03g10100.1	Sobic.002G354200.1									MdSOT5	BAD42345.1
									Sobic.001G469500.1
									Sobic.001G469600.1
									Sobic.009G084400.1
II	a	LjPLT3	Lj2g3v1758430.1	Phvul.002G028200.1	Glyma.01G174400.2	AtPLT3	AT2G18480.1	LOC_Os10g21590.1	Sobic.009G157800.1	SlPMT5	Solyc02g062890.1.1	VvPMT3	HQ323287	JcPLT6	JCGZ-20028
		LjPLT4	Lj2g3v1758440.1	Phvul.002G028300.1	Glyma.11G066000.1	AtPLT6	AT4G36670.1			SlPMT6	Solyc02g062860.2.1
		LjPLT14	Lj0g3v0332609.1		Glyma.11G066100.1					SlPMT7	Solyc02g062870.2.1
					Glyma.11G066300.1					SlPMT8	Solyc02g081710.1.1
					Glyma.11G066400.1
	b	LjPLT5	Lj2g3v1758450.1	Phvul.002G028500.1	Glyma.02G058000.1
		LjPLT9	Lj4g3v0937740.1	Phvul.002G028600.1	Glyma.11G066500.1
		LjPLT10	Lj4g3v0937780.1	Phvul.003G252500.1	Glyma.11G066600.1
		LjPLT11	Lj4g3v0937820.2		Glyma.16G141000.1
III	a	LjPLT12	Lj6g3v2044540.1	Phvul.006G188100.1	Glyma.13G241700.1	AtPLT4	AT2G20780.1	LOC_Os04g44750.1	Sobic.006G156600.2	SlPMT1	Solyc02g078600.2.1	VvPMT4	HQ323288	JcPLT5	JCGZ-25810
					Glyma.15G071800.1			LOC_Os04g58220.1	Sobic.006G268800.1	SlPMT3	Solyc12g010690.1.1	VvPMT1	HQ323285	JcPLT7	JCGZ-21407
	b	LjPLT13	Lj0g3v0300849.1	Phvul.011G118500.1	Glyma.06G295200.1			LOC_Os04g58230.1
					Glyma.12G110600.1
	c	LjPLT8	Lj3g3v2807920.1	Phvul.005G105000.1	Glyma.12G203200.1
					Glyma.13G298500.1
IV		LjPLT2	Lj2g3v0781590.1	Phvul.002G312900.1	Glyma.07G086000.1					SlPMT2	Solyc07g024030.2.1	VvPMT2	HQ323286	JcPLT1	JCGZ-07244
				Phvul.004G163600.1	Glyma.09G190900.1									JcPLT2	JCGZ-07243
V								LOC_Os11g41840.1	Sobic.002G108900.1
								LOC_Os11g41850.1	Sobic.005G195900.1
								LOC_Os11g41870.1	Sobic.005G196000.2
								LOC_Os12g32760.1	Sobic.005G196100.1
								LOC_Os12g32940.1	Sobic.005G196200.2
									Sobic.005G196300.1
									Sobic.005G196700.1
									Sobic.008G111100.1
									Sobic.008G111300.2
Yeast																														ScItr1	DAA12329.1	DhSgl1	XP_460358.2
																														ScItr2	DAA10681.1	DhSyl1	XP_002770178.1
																														ScHxt11	DAA10630.1	DhStl1	XP_459387.2
																														ScHxt13	DAA07586.1	DhSyi1	XP_461829.2
																														ScHxt15	DAA11622.1	DhSyl2	XP_457945.1
																														ScHxt16	DAA08942.1
																														ScHxt17	DAA10613.1
																														ScStl1	DAA12366.1
