# Supplementary material for: Heterogeneity in the expression and subcellular localization of POLYOL/MONOSACCHARIDE TRANSPORTER genes in Lotus japonicus
Source: PLoS One. 2017 Sep 20;12(9):e0185269. doi: 10.1371/journal.pone.0185269 (PMC5607196; doi:10.1371/journal.pone.0185269)
Supplement: S4 Table — (XLSX) [file pone.0185269.s005.xlsx]

## Sheet: Sheet1
S4 Table. Known cis-acting elements of the 2000 bp fragment upstream the first codon from the LjPLT promoters.
Site Name	function	Elements of PLT promotors
		PLT1	PLT2	PLT3	PLT4	PLT5	PLT6	PLT7	PLT8	PLT9	PLT10	PLT11	PLT12	PLT13	PLT14
3-AF1 binding site	light responsive element	1	2	1			2	1			1	2
GT1-motif	light responsive element	1	2	2	1		2		3	1	2	4	2	2	2
Box I	light responsive element		4	2			1		1	8		2	1	1	3
Sp1	light responsive element	3	3		2	3		1	3	1	1	2	2	1	3
MNF1	light responsive element												1	1
AAAC-motif	light responsive element													1
GATABOX	Light regulation	21	15	15	18	15	25	22	15	22	22	26	13	14	18
SORLIP1AT	Light regulation	2	5	2	3	3	2	2	1	3	1		1		1
BOXIIPCCHS	Light regulation		1			1									1
MRE	MYB binding site involved in light responsiveness			1					2	1				2
chs-CMA2a	part of a light responsive element					1					1
TCT-motif	part of a light responsive element	2	3	1	2	1	1			1	4		1	1	1
GA-motif	part of a light responsive element	1		1	2	2			1	1	1	1	1
GAG-motif	part of a light responsive element	2	1		1	1	3			2			1		1
AT1-motif	part of a light responsive module		1									1		1
Box II	part of a light responsive element												1
CATT-motif	part of a light responsive element						1	1					1
I-box	part of a light responsive element						1	2
TCCC-motif	part of a light responsive element							1					1		2
TGG-motif	part of a light responsive element							1
LAMP-element	part of a light responsive element									1			4
Pc-CMA2a	part of a light responsive element										1
chs-CMA1a	part of a light responsive element										2				1
GAG-motif	part of a light responsive element	1	1			1		3				1	1
Gap-box	part of a light responsive element		1	1				1
I-box	part of a light responsive element		1		1					6	3	5		1	1
AE-box	part of a module for light response			1				1	2	1				2
GATA-motif	part of a light responsive element		1		1				1	1
ACE	cis-acting element involved in light responsiveness	4	2									1	2
G-Box	cis-acting regulatory element involved in light responsiveness	4	3		2	7					3	2	4	2	2
ATCT-motif	part of a conserved DNA module involved in light responsiveness		1		1			1			1			1	1
ATC-motif	part of a conserved DNA module involved in light responsiveness	1												2
ATCC-motif	part of a conserved DNA module involved in light responsiveness	1
Box 4	part of a conserved DNA module involved in light responsiveness	2	6	5	3	2	5	1	3	2	4	1		4	2
as-2-box	involved in shoot-specific expression and light responsiveness						1		1		1		1
CGTCA-motif	cis-acting regulatory element involved in the MeJA-responsiveness			2	2	2	2		1	1	2	1	1	1	1
CGTCA-motif	cis-acting regulatory element involved in the MeJA-responsiveness			1
TGACG-motif	cis-acting regulatory element involved in the MeJA-responsiveness		1	1	2	2	2		1	1	2	1	1	1	1
TCA-element	cis-acting element involved in salicylic acid responsiveness		3	1	1		1		2	4	2		2	1	1
ABRE	cis-acting element involved in the abscisic acid responsiveness		4		1	1	1	1						1	3
CE3	cis-acting element involved in ABA and VP1 responsiveness	1
ERE	ethylene-responsive element		1	1						3		1			2
TGA-element	auxin-responsive element					1	1					2			1
AuxRR-core	cis-acting regulatory element involved in auxin responsiveness					1
TGA-box	part of an auxin-responsive element					1
GARE-motif	gibberellin-responsive element	1		1		2	2	1	1		1	1	2	3	2
CTCTT	Conserved nodule-specific sequence	11	9	8	9	5	6	10	5	5	7	6	11	7	9
AAAGAT	Conserved nodule-specific sequence	2	6	5	6	5	4	3	6	2	1	3	1	1	1
GT1GMSCAM4	NaCl-induced expression	3	7	2	8	4	6	5	9	7	6	9	1	9	4
AAATGA motifs	Salt stress response	5	4	4	7	2	7	5	4	3	5	4	1	3	3
GT-1 motif	Salt stress response	3	7	2	8	4	6	5	9	7	6	9	1	9	4
MRS	Salt stress response			1			1	1		1		2	1		1
MYC	Salt stress response	1				2	1		2		3	1
AAANATNC(C/T)	Salt stress response	1	1	3	1	1	0	0	3	0	1	3	0	1	1
DRE	Response to drought, high-salinity, and cold	1	1		1	1	1			1			1		1
ASF1MOTIFCAMV	Abiotic and biotic stress		1	2	2	2	2		1	1	2	1	1	1	1
HSE	cis-acting element involved in heat stress responsiveness		5			1		1	3	2	2	2	1	5	3
LTR	cis-acting element involved in low-temperature responsiveness		1	1	1										1
TC-rich repeats	cis-acting element involved in defense and stress responsiveness		3		2		7	3	6		2		1	5	1
MBS	MYB binding site involved in drought-inducibility	3	1		1	2	1	1			2	2	2		1
C-repeat/DRE	regulatory element involved in cold- and dehydration-responsiveness		1
A-box	cis-acting regulatory element													1
OBP-1 site	cis-acting regulatory element													1
ARE	cis-acting regulatory element essential for the anaerobic induction		4		2				1		1	3	3		2
ARE	cis-acting regulatory element essential for the anaerobic induction		2		1		1							3
GC-motif	enhancer-like element involved in anoxic specific inducibility					1			1
EIRE	elicitor-responsive element					1							1
ELI-box3	elicitor-responsive element	1
Box-W1	fungal elicitor responsive element		1		2	1		2	1			1	1
AT-rich sequence	element for maximal elicitor-mediated activation (2copies)		1
Skn-1_motif	cis-acting regulatory element required for endosperm expression	4	4	2	4	1	4	4	2	3	7	6	4	2	6
GCN4_motif	cis-regulatory element involved in endosperm expression		2		1	1		1	1	1	1		1
CAT-box	cis-acting regulatory element related to meristem expression			1	1			1	1
O2-site	cis-acting regulatory element involved in zein metabolism regulation		1	1		1		2		1			1
circadian	cis-acting regulatory element involved in circadian control		3	1	2	5	1			1		1	2	1
5UTR Py-rich stretch	cis-acting element conferring high transcription levels	1	4			1	3		1	1	1
ATGCAAAT motif	cis-acting regulatory element associated to the TGAGTCA motif	2		1							1				2
CAAT-box	common cis-acting element in promoter and enhancer regions	36	41	51	39	48	41	49	43	49	42	33	39	39	5
Box III	protein binding site	1			1						1
WUN-motif	wound-responsive element		1
GBF5BS	Hypoosmolarity responsive element	5			2	6	2	2	1	3	1	1	2	1
